# Supplementary material for: Engineered transcription-associated Cas9 targeting in eukaryotic cells
Source: Nat Commun. 2024 Nov 27;15:10287. doi: 10.1038/s41467-024-54629-9 (PMC11603292; doi:10.1038/s41467-024-54629-9)
Supplement: Supplementary file 11 — Source Data [file 41467_2024_54629_MOESM11_ESM.xlsx]

## Sheet: Fig. 1b
Figure 1b
		Rep 1	Rep 2	Rep 3	Rep 4	Rep 5	Rep 6
	Cas9, Wt PID, –Dox, tetO2+	0.787	0.623	0.721	0.614	1.0274	0.6883
	Cas9, Wt PID, +Dox, tetO2+	0.6742	0.6557	0.6721	0.6667	0.8767	0.7922
	Cas9, MT3 PID, –Dox, tetO2+	0.0545	0.0563	0.0704	0.0636	0.0458	0.0548
	Cas9, MT3 PID, +Dox, tetO2+	0.0495	0.0521	0.0728	0.0455	0.0687	0.0524
	Cas9, NG PID, –Dox, tetO2+	0.106	0.152	0.126
	Cas9, NG PID, +Dox, tetO2+	0.1099	0.1018	0.1118
	Cas9-scTetR, Wt PID, –Dox, tetO2+	0.785	0.754	0.875	0.6582	0.7286	0.7714
	Cas9-scTetR, Wt PID, +Dox, tetO2+	0.8228	0.4737	0.5938	0.5316	0.7714	0.7286
	Cas9-scTetR, MT3 PID, –Dox, tetO2+	0.62	0.651	0.618	0.5072	0.7143	0.5
	Cas9-scTetR, MT3 PID, +Dox, tetO2+	0.0739	0.0512	0.0836	0.0449	0.0545	0.05
	Cas9-scTetR, NG PID, –Dox, tetO2+	0.707	0.755	0.709
	Cas9-scTetR, NG PID, +Dox, tetO2+	0.1341	0.1038	0.1309

## Sheet: Fig. 1c
Figure 1c
		Rep 1	Rep 2	Rep 3
	Cas9-scRevTetR (V10), Wt PID, –Dox, tetO2+	0.626	0.714	0.705
	Cas9-scRevTetR (V10), Wt PID, +Dox, tetO2+	0.5051	0.7619	0.6066
	Cas9-scRevTetR (V10), MT3 PID, –Dox, tetO2+	0.032	0.0492	0.0714
	Cas9-scRevTetR (V10), MT3 PID, +Dox, tetO2+	0.1748	0.1393	0.175
	Cas9-scRevTetR (V10), NG PID, –Dox, tetO2+	0.0969	0.0923	0.127
	Cas9-scRevTetR (V10), NG PID, +Dox, tetO2+	0.2959	0.1808	0.45
	Cas9-scRevTetR (V16), Wt PID, –Dox, tetO2+	0.763	0.816	0.608
	Cas9-scRevTetR (V16), Wt PID, +Dox, tetO2+	0.5932	0.7143	0.6081
	Cas9-scRevTetR (V16), MT3 PID, –Dox, tetO2+	0.0388	0.0483	0.069
	Cas9-scRevTetR (V16), MT3 PID, +Dox, tetO2+	0.206	0.1683	0.2759
	Cas9-scRevTetR (V16), NG PID, –Dox, tetO2+	0.0945	0.152	0.133
	Cas9-scRevTetR (V16), NG PID, +Dox, tetO2+	0.3455	0.26	0.5167

## Sheet: Fig. 1e
Figure 1e
		Rep 1	Rep 2	Rep 3
	MS2U + MS2C (Upstr.), MT3 PID, Cas9	0.0614	0.0444	0.0243
	MS2U + MS2C (Upstr.), MT3 PID, Cas9-scMCP	0.1023	0.1119	0.0869
	MS2U + MS2C (Upstr.), NG PID, Cas9	0.0912	0.1182	0.1185
	MS2U + MS2C (Upstr.), NG PID, Cas9-scMCP	0.1761	0.1962	0.1741
	MS2U + MS2C (Downstr.), MT3 PID, Cas9	0.093	0.0843	0.0638
	MS2U + MS2C (Downstr.), MT3 PID, Cas9-scMCP	0.0778	0.1377	0.0481
	MS2U + MS2C (Downstr.), NG PID, Cas9	0.1216	0.1329	0.1174
	MS2U + MS2C (Downstr.), NG PID, Cas9-scMCP	0.1274	0.1229	0.1184

## Sheet: Fig. 1f
Figure 1f
		Rep 1	Rep 2	Rep 3
	1x boxB, MT3 PID, Cas9	0.04	0.0382	0.0393
	1x boxB, MT3 PID, Cas9-2xN	0.1792	0.1576	0.1667
	1x boxB, NG PID, Cas9	0.1113	0.0984	0.1184
	1x boxB, NG PID, Cas9-2xN	0.3733	0.3438	0.3544
	2x boxB, MT3 PID, Cas9	0.04	0.05	0.0229
	2x boxB, MT3 PID, Cas9-2xN	0.2679	0.1857	0.2288
	2x boxB, NG PID, Cas9	0.1286	0.1189	0.1014
	2x boxB, NG PID, Cas9-2xN	0.4825	0.4754	0.4412
	3x boxB, MT3 PID, Cas9	0.0432	0.081	0.0545
	3x boxB, MT3 PID, Cas9-2xN	0.2857	0.2423	0.4719
	3x boxB, NG PID, Cas9	0.1075	0.134	0.1235
	3x boxB, NG PID, Cas9-2xN	0.4872	0.4576	0.5063
	2x MS2U, MT3 PID, Cas9	0.0273	0.0317	0.0296
	2x MS2U, MT3 PID, Cas9-2xN	0.0293	0.0375	0.0446
	2x MS2U, NG PID, Cas9	0.1355	0.096	0.1108
	2x MS2U, NG PID, Cas9-2xN	0.083	0.1184	0.0904

## Sheet: Fig. 2b
Figure 2b
		Rep 1	Rep 2	Rep 3
	Cas9 (NG PID), LYS2::ΔHT, CAN1::ΔHT	0.1197	0.1	0.1328
	Cas9 (NG PID), LYS2::MS2, CAN1::ΔHT	0.1165	0.1165	0.1328
	Cas9 (NG PID), LYS2::ΔHT, CAN1::MS2	0.1	0.1141	0.1218
	Cas9-scMCP (NG PID), LYS2::ΔHT, CAN1::ΔHT	0.0612	0.0597	0.0877
	Cas9-scMCP (NG PID), LYS2::MS2, CAN1::ΔHT	0.206	0.181	0.2266
	Cas9-scMCP (NG PID), LYS2::ΔHT, CAN1::MS2	0.0644	0.0701	0.0949

## Sheet: Fig. 2c
Figure 2c
		Rep 1	Rep 2	Rep 3
	Cas9 (NG PID), LYS2::ΔHT, CAN1::ΔHT	0.0859	0.0838	0.0859
	Cas9 (NG PID), LYS2::MS2, CAN1::ΔHT	0.0918	0.0835	0.1148
	Cas9 (NG PID), LYS2::ΔHT, CAN1::MS2	0.1019	0.0879	0.0764
	Cas9-scMCP (NG PID), LYS2::ΔHT, CAN1::ΔHT	0.0507	0.0677	0.0767
	Cas9-scMCP (NG PID), LYS2::MS2, CAN1::ΔHT	0.202	0.1873	0.2109
	Cas9-scMCP (NG PID), LYS2::ΔHT, CAN1::MS2	0.0102	0.0186	0.0176

## Sheet: Fig. 3b
Figure 3b
		Rep 1	Rep 2	Rep 3
	pLYS2, Cas9 (MT3 PID), 0nM β-E	0.0156	0.0912	0.0582
	pLYS2, Cas9 (MT3 PID), 15nM β-E	0.0143	0.0912	0.0747
	pLYS2, Cas9 (MT3 PID), 1000nM β-E	0.0153	0.0765	0.0451
	pLYS2, Cas9-scMCP (MT3 PID), 0nM β-E	0.0776	0.1057	0.1227
	pLYS2, Cas9-scMCP (MT3 PID), 15nM β-E	0.0612	0.1143	0.1045
	pLYS2, Cas9-scMCP (MT3 PID), 1000nM β-E	0.0918	0.0857	0.1303
	pZEVi, Cas9 (MT3 PID), 0nM β-E
	pZEVi, Cas9 (MT3 PID), 15nM β-E	0.0771	0.0485	0.06
	pZEVi, Cas9 (MT3 PID), 1000nM β-E	0.1429	0.1676	0.2143
	pZEVi, Cas9-scMCP (MT3 PID), 0nM β-E
	pZEVi, Cas9-scMCP (MT3 PID), 15nM β-E	0.177	0.1722	0.1031
	pZEVi, Cas9-scMCP (MT3 PID), 1000nM β-E	0.5082	0.3972	0.4

## Sheet: Fig. 3c
Figure 3c
		Rep 1	Rep 2	Rep 3
	Cas9 (MT3 PID), 0nM β-E	1.01039	1.01988	1.02901
	Cas9 (MT3 PID), 15nM β-E	1.0332	1.06452	1.06709
	Cas9 (MT3 PID), 1000nM β-E	1.21292	1.34562	1.3093
	Cas9-scMCP (MT3 PID), 0nM β-E	0.962779	0.962956	0.932027
	Cas9-scMCP (MT3 PID), 15nM β-E	1.09945	1.10695	1.15755
	Cas9-scMCP (MT3 PID), 1000nM β-E	1.82412	1.90277	2.05578

## Sheet: Fig. 4b
Figure 4b
		Rep 1	Rep 2	Rep 3
	[–] mC-2xN, Cas9 (MT3 PID)	0.04	0.0382	0.0393
	[–] mC-2xN, Cas9-2xN (MT3 PID)	0.1792	0.1576	0.1667
	[+] mC-2xN, Cas9 (MT3 PID)	0.0551	0.0458	0.0872
	[+] mC-2xN, Cas9-2xN (MT3 PID)	0.1029	0.1538	0.1759
	[++] mC-2xN, Cas9 (MT3 PID)	0.0462	0.049	0.07
	[++] mC-2xN, Cas9-2xN (MT3 PID)	0.0519	0.0514	0.0509
	[+++] mC-2xN, Cas9 (MT3 PID)	0.0487	0.0577	0.0581
	[+++] mC-2xN, Cas9-2xN (MT3 PID)	0.0519	0.0483	0.0667

## Sheet: Fig. 5a
Figure 5a
		Rep 1	Rep 2	Rep 3
	Cas9 (NG PID), 0nM β-E	0.655434	3.52394	1.7297
	Cas9-2xN (NG PID), 0nM β-E	2.78406	1.1023	1.49885
	Cas9 (NG PID), 15nM β-E	3.75078	4.35857	2.76483
	Cas9-2xN (NG PID), 15nM β-E	8.45921	12.6161	9.87552
	Cas9 (NG PID), 1000nM β-E	7.41539	6.1925	5.50416
	Cas9-2xN (NG PID), 1000nM β-E	17.8418	20.5898	21.4641

[truncated: 41 more sheets: Fig. 5b, Fig. 6b, Fig. 7b, Supplementary Fig. 1b, Supplementary Fig. 2a, Supplementary Fig. 2b, Supplementary Fig. 2c, Supplementary Fig. 2d, Supplementary Fig. 2e, Supplementary Fig. 2f, Supplementary Fig. 3a, Supplementary Fig. 3b, Supplementary Fig. 3c, Supplementary Fig. 4a, Supplementary Fig. 4b, Supplementary Fig. 4c, Supplementary Fig. 5a, Supplementary Fig. 5b, Supplementary Fig. 5c, Supplementary Fig. 6c …]
